# Supplementary material for: miRNA-mRNA analysis of sheep adrenal glands reveals the network regulating reproduction
Source: BMC Genom Data. 2022 Jun 17;23:44. doi: 10.1186/s12863-022-01060-y (PMC9205095; doi:10.1186/s12863-022-01060-y)
Supplement: Supplementary file 3 — Additional file 3: Supplementary Table 1. Readcount and TPM of each miRNA detected in the 12 samples [file 12863_2022_1060_MOESM3_ESM.xlsx]

## Sheet: Readcount_TPM
sRNA.readcount	MM_F_A_1.readcount	MM_F_A_2.readcount	MM_F_A_3.readcount	MM_L_A_1.readcount	MM_L_A_2.readcount	MM_L_A_3.readcount	ww_F_A_1.readcount	ww_F_A_2.readcount	ww_F_A_3.readcount	ww_L_A_1.readcount	ww_L_A_2.readcount	ww_L_A_3.readcount	MM_F_A_1.tpm	MM_F_A_2.tpm	MM_F_A_3.tpm	MM_L_A_1.tpm	MM_L_A_2.tpm	MM_L_A_3.tpm	ww_F_A_1.tpm	ww_F_A_2.tpm	ww_F_A_3.tpm	ww_L_A_1.tpm	ww_L_A_2.tpm	ww_L_A_3.tpm
novel_207	115	36	25	18	30	24	40	32	45	25	76	26	28.2535	7.07086	5.92264	4.34536	7.29337	6.5441	10.2955	8.21139	10.1292	7.83586	16.8776	8.56067
novel_256	6	2	5	9	3	5	2	4	11	15	1	4	1.4741	0.392825	1.18453	2.17268	0.729337	1.36335	0.514775	1.02642	2.47604	4.70151	0.222074	1.31703
novel_288	3	4	1	2	6	1	2	1	4	2	1	0	0.737049	0.785651	0.236906	0.482818	1.45867	0.272671	0.514775	0.256606	0.900376	0.626869	0.222074	0
novel_320	10	1	1	2	0	0	0	0	0	0	1	2	2.45683	0.196413	0.236906	0.482818	0	0	0	0	0	0	0.222074	0.658513
novel_325	0	0	0	0	0	0	1	0	0	0	0	1	0	0	0	0	0	0	0.257388	0	0	0	0	0.329257
novel_340	0	0	0	0	0	0	0	0	1	0	0	0	0	0	0	0	0	0	0	0	0.225094	0	0	0
novel_345	7	0	1	1	0	0	0	1	0	0	0	0	1.71978	0	0.236906	0.241409	0	0	0	0.256606	0	0	0	0
novel_367	0	0	0	0	0	0	0	0	0	0	1	1	0	0	0	0	0	0	0	0	0	0	0.222074	0.329257
novel_370	0	1	0	1	0	0	2	0	0	0	0	1	0	0.196413	0	0.241409	0	0	0.514775	0	0	0	0	0.329257
novel_390	0	0	1	0	0	0	0	0	0	0	0	0	0	0	0.236906	0	0	0	0	0	0	0	0	0
novel_400	0	0	0	0	0	0	1	0	0	0	1	0	0	0	0	0	0	0	0.257388	0	0	0	0.222074	0
novel_436	26	7	13	8	8	4	12	8	13	6	10	7	6.38776	1.37489	3.07977	1.93127	1.9449	1.09068	3.08865	2.05285	2.92622	1.88061	2.22074	2.3048
novel_474	0	2	1	0	0	0	2	3	3	0	0	3	0	0.392825	0.236906	0	0	0	0.514775	0.769818	0.675282	0	0	0.98777
novel_481	20	0	0	1	0	0	2	0	0	0	0	0	4.91366	0	0	0.241409	0	0	0.514775	0	0	0	0	0
novel_496	1	0	0	1	0	0	0	0	0	0	0	0	0.245683	0	0	0.241409	0	0	0	0	0	0	0	0
novel_504	59	12	8	21	18	1	18	11	26	8	22	5	14.4953	2.35695	1.89524	5.06958	4.37602	0.272671	4.63298	2.82267	5.85245	2.50747	4.88562	1.64628
novel_511	7	2	1	1	4	3	0	2	7	2	0	0	1.71978	0.392825	0.236906	0.241409	0.972449	0.818013	0	0.513212	1.57566	0.626869	0	0
novel_519	1	0	1	1	0	1	1	0	1	1	0	0	0.245683	0	0.236906	0.241409	0	0.272671	0.257388	0	0.225094	0.313434	0	0
novel_530	0	0	4	1	0	5	0	2	0	1	1	1	0	0	0.947622	0.241409	0	1.36335	0	0.513212	0	0.313434	0.222074	0.329257
novel_682	5	3	5	3	1	6	6	5	4	1	8	7	1.22841	0.589238	1.18453	0.724226	0.243112	1.63603	1.54433	1.28303	0.900376	0.313434	1.77659	2.3048
novel_714	0	0	4	0	0	3	7	1	0	1	1	2	0	0	0.947622	0	0	0.818013	1.80171	0.256606	0	0.313434	0.222074	0.658513
novel_744	27	3	5	6	4	3	1	4	2	2	6	3	6.63344	0.589238	1.18453	1.44845	0.972449	0.818013	0.257388	1.02642	0.450188	0.626869	1.33244	0.98777
novel_745	0	0	3	0	0	0	0	1	1	2	0	0	0	0	0.710717	0	0	0	0	0.256606	0.225094	0.626869	0	0
novel_794	0	0	0	0	0	0	1	0	0	0	0	0	0	0	0	0	0	0	0.257388	0	0	0	0	0
novel_809	1	0	1	0	0	0	0	0	1	1	0	0	0.245683	0	0.236906	0	0	0	0	0	0.225094	0.313434	0	0
novel_810	0	0	0	1	1	0	2	0	0	0	0	0	0	0	0	0.241409	0.243112	0	0.514775	0	0	0	0	0
novel_816	0	0	0	0	0	2	0	0	0	0	1	0	0	0	0	0	0	0.545342	0	0	0	0	0.222074	0
novel_839	2	0	0	0	0	0	0	0	0	0	0	1	0.491366	0	0	0	0	0	0	0	0	0	0	0.329257
novel_846	0	0	0	0	0	0	0	0	0	1	1	0	0	0	0	0	0	0	0	0	0	0.313434	0.222074	0
novel_85	362	840	762	1252	1188	804	818	592	1156	1119	760	563	88.9372	164.987	180.522	302.244	288.817	219.227	210.543	151.911	260.209	350.733	168.776	185.372
novel_850	0	1	1	0	0	0	0	0	0	0	1	0	0	0.196413	0.236906	0	0	0	0	0	0	0	0.222074	0
oar-let-7a	43841	89977	58167	74715	84833	48103	67850	51738	97535	93624	97069	71828	10771	17672.6	13780.1	18036.9	20623.9	13116.3	17463.8	13276.3	21954.6	29345	21556.5	23649.8
oar-let-7b	18299	55411	52266	54579	53206	33710	63247	37848	74353	50905	71990	43370	4495.75	10883.4	12382.1	13175.9	12935	9191.74	16279	9712.02	16736.4	15955.4	15987.1	14279.9
oar-let-7c	7574	42066	24901	34281	33190	21086	34264	23198	34187	24208	39833	28662	1860.8	8262.3	5899.18	8275.74	8068.9	5749.54	8819.13	5952.74	7695.29	7587.62	8845.86	9437.16
oar-let-7d	3899	3284	2321	3424	3949	1917	3107	2128	4615	3515	4645	3576	957.918	645.019	549.858	826.584	960.051	522.71	799.704	546.057	1038.81	1101.72	1031.53	1177.42
oar-let-7f	186181	210721	151386	174886	181933	182749	178470	132290	252563	218114	203885	161876	45741.5	41388.3	35864.2	42219	44230.2	49830.3	45936	33946.4	56850.4	68364.4	45277.5	53298.8
oar-let-7g	233652	233157	164708	177344	188885	146852	183245	143668	235309	207185	244083	171823	57404.3	45795	39020.2	42812.4	45920.3	40042.3	47165	36866.1	52966.7	64938.9	54204.4	56573.9
oar-let-7i	243103	142417	133931	110675	107849	103907	142880	102167	137070	86346	165017	94411	59726.3	27972.5	31729	26717.9	26219.4	28332.4	36775.6	26216.7	30853.7	27063.8	36645.9	31085.5
oar-miR-103	34597	10235	6457	9759	9707	11610	8852	6980	18976	7552	8815	12730	8499.89	2010.28	1529.7	2355.91	2359.89	3165.71	2278.4	1791.11	4271.39	2367.06	1957.58	4191.44
oar-miR-106a	1657	7	40	18	32	42	43	21	14	54	46	44	407.097	1.37489	9.47622	4.34536	7.77959	11.4522	11.0677	5.38872	3.15132	16.9255	10.2154	14.4873
oar-miR-106b	6722	1029	980	2426	2300	2804	1241	1246	3132	3598	925	1963	1651.48	202.109	232.167	585.658	559.158	764.569	319.418	319.731	704.995	1127.74	205.418	646.331
oar-miR-107	2071	1982	1503	3224	3693	1813	1823	1667	4610	3395	2512	3762	508.809	389.29	356.069	778.302	897.814	494.352	469.218	427.762	1037.68	1064.11	557.849	1238.66
oar-miR-10a	5725	68298	38557	51735	59478	56758	47225	39908	61289	51902	44749	35108	1406.53	13414.6	9134.37	12489.3	14459.8	15476.3	12155.1	10240.6	13795.8	16267.9	9937.58	11559.5
oar-miR-10b	42078	297123	210267	287553	327606	326427	242082	197112	456343	277320	266544	186723	10337.8	58358.7	49813.4	69417.8	79645.1	89007.2	62308.9	50580.1	102720	86921.6	59192.4	61479.8
oar-miR-1185-3p	4	24	13	12	22	59	5	11	78	20	20	59	0.982732	4.7139	3.07977	2.89691	5.34847	16.0876	1.28694	2.82267	17.5573	6.26869	4.44147	19.4261
oar-miR-1185-5p	6	6	5	19	31	67	11	13	89	49	9	48	1.4741	1.17848	1.18453	4.58677	7.53648	18.269	2.83127	3.33588	20.0334	15.3583	1.99866	15.8043
oar-miR-1193-5p	0	1	1	0	0	2	0	0	3	0	0	3	0	0.196413	0.236906	0	0	0.545342	0	0	0.675282	0	0	0.98777
oar-miR-1197-3p	14	23	6	29	58	98	6	17	110	69	25	84	3.43956	4.51749	1.42143	7.00086	14.1005	26.7218	1.54433	4.3623	24.7604	21.627	5.55184	27.6576
oar-miR-1197-5p	0	1	0	2	4	3	1	1	4	2	1	0	0	0.196413	0	0.482818	0.972449	0.818013	0.257388	0.256606	0.900376	0.626869	0.222074	0
oar-miR-125b	6125	60345	38861	75924	76547	38943	45115	36665	69315	44358	56841	52140	1504.81	11852.5	9206.39	18328.7	18609.5	10618.6	11612	9408.46	15602.4	13903.3	12622.9	17167.4
oar-miR-127	9964	105070	37465	40025	59316	90728	48830	53126	81696	41942	104254	118809	2447.98	20637.1	8875.67	9662.39	14420.5	24738.9	12568.2	13632.4	18389.3	13146.1	23152.1	39118.7
oar-miR-133	106	131	281	1147	601	107	253	2975	572	721	213	72	26.0424	25.7301	66.5705	276.896	146.111	29.1758	65.1191	763.403	128.754	225.986	47.3017	23.7065
oar-miR-134-3p	2	4	4	5	1	4	5	6	14	1	5	10	0.491366	0.785651	0.947622	1.20704	0.243112	1.09068	1.28694	1.53964	3.15132	0.313434	1.11037	3.29257
oar-miR-134-5p	29	114	57	94	87	205	74	62	158	73	57	131	7.1248	22.391	13.5036	22.6924	21.1508	55.8975	19.0467	15.9096	35.5649	22.8807	12.6582	43.1326
oar-miR-136	99	1007	1791	1830	1866	4619	923	668	3479	1695	788	1273	24.3226	197.788	424.298	441.778	453.648	1259.47	237.569	171.413	783.102	531.271	174.994	419.144
oar-miR-143	172450	371128	452209	784662	566387	189528	404411	1474630	390621	320434	277141	138937	42368	72894.2	107131	189424	137696	51678.8	104090	378399	87926.5	100435	61545.7	45745.9
oar-miR-148a	570289	1813610	1809131	662803	710803	1121498	1222821	632060	722561	432397	1497599	650611	140110	356216	428593	160006	172805	305800	314739	162190	162644	135528	332577	214218
oar-miR-150	69473	246	178	213	281	108	177	123	353	255	212	144	17068.3	48.3175	42.1692	51.4201	68.3146	29.4485	45.5576	31.5625	79.4582	79.9258	47.0796	47.413
oar-miR-152	8687	32896	24947	34509	31648	22088	27041	31225	33916	32113	26900	30777	2134.25	6461.19	5910.08	8330.78	7694.02	6022.76	6960.02	8012.52	7634.29	10065.3	5973.78	10133.5
oar-miR-154a-3p	33	180	79	99	176	374	89	52	323	164	272	280	8.10754	35.3543	18.7155	23.8995	42.7878	101.979	22.9075	13.3435	72.7054	51.4032	60.4041	92.1919
oar-miR-154a-5p	2	1	1	8	4	15	1	2	6	7	2	25	0.491366	0.196413	0.236906	1.93127	0.972449	4.09006	0.257388	0.513212	1.35056	2.19404	0.444147	8.23142
oar-miR-154b-3p	5	21	5	22	17	116	6	9	91	44	26	75	1.22841	4.12467	1.18453	5.31099	4.13291	31.6298	1.54433	2.30945	20.4836	13.7911	5.77392	24.6943
oar-miR-154b-5p	34	303	92	164	247	627	83	112	737	186	360	454	8.35322	59.513	21.7953	39.591	60.0487	170.965	21.3632	28.7399	165.894	58.2988	79.9465	149.483
oar-miR-16b	13795	3638	2302	3502	4556	2385	3084	2126	6922	4431	3841	3328	3389.2	714.549	545.357	845.414	1107.62	650.32	793.784	545.544	1558.1	1388.83	852.985	1095.77
oar-miR-17-5p	11433	1358	1129	2515	2430	1492	1324	1018	3379	2271	1199	1819	2808.89	266.728	267.466	607.143	590.763	406.825	340.781	261.225	760.593	711.809	266.266	598.918
oar-miR-181a	31571	10226	5482	7520	8985	5428	6143	6929	11434	6608	11417	8668	7756.46	2008.52	1298.72	1815.39	2184.36	1480.06	1581.13	1778.02	2573.73	2071.17	2535.42	2854
oar-miR-191	112245	29291	18692	22612	26613	18782	20906	17149	33454	26625	28713	26917	27576.7	5753.12	4428.24	5458.74	6469.95	5121.31	5380.95	4400.54	7530.3	8345.19	6376.4	8862.6
oar-miR-194	4315	1805	2552	3108	2629	2958	1597	1871	3471	2597	1607	2259	1060.12	354.525	604.583	750.299	639.142	806.561	411.048	480.11	781.302	813.989	356.872	743.791
oar-miR-199a-3p	29426	33973	28596	43732	49583	23807	27373	43565	45077	40120	40479	38743	7229.47	6672.73	6774.55	10557.3	12054.2	6491.48	7045.47	11179	10146.6	12575	8989.32	12756.4
oar-miR-19b	4278	621	525	2325	2754	2236	701	515	3295	3617	626	1473	1051.03	121.972	124.375	561.275	669.531	609.692	180.429	132.152	741.685	1133.69	139.018	484.995
oar-miR-200a	163	40	159	402	217	105	99	472	370	265	241	225	40.0463	7.85651	37.668	97.0463	52.7554	28.6305	25.4814	121.118	83.2848	83.0601	53.5198	74.0828
oar-miR-200b	78	25	88	141	101	48	54	256	172	85	187	107	19.1633	4.91032	20.8477	34.0386	24.5543	13.0882	13.8989	65.6911	38.7162	26.6419	41.5278	35.2305
oar-miR-200c	355	41	38	46	37	30	84	26	44	49	81	52	87.2174	8.05292	9.00241	11.1048	8.99516	8.18013	21.6206	6.67175	9.90414	15.3583	17.988	17.1213
oar-miR-21	1647786	167287	101735	254075	302231	201151	180125	150810	286011	205704	93286	192976	404833	32857.3	24101.6	61335.9	73476.1	54848	46362	38698.7	64379.4	64474.7	20716.4	63538.6
oar-miR-218a	1825	23628	17615	19828	17017	27755	21882	8572	33898	19316	20005	12723	448.371	4640.84	4173.09	4786.65	4137.04	7567.98	5632.16	2199.63	7630.24	6054.3	4442.58	4189.13
oar-miR-221	8913	438	405	971	645	162	703	1422	738	487	566	282	2189.77	86.0288	95.9467	234.408	156.807	44.1727	180.944	364.894	166.119	152.643	125.694	92.8504
oar-miR-22-3p	4302	16330	16422	18071	18744	7722	16271	12381	28749	14169	21237	25555	1056.93	3207.42	3890.46	4362.5	4556.9	2105.57	4187.96	3177.04	6471.23	4441.05	4716.18	8414.15
oar-miR-23a	4683	17195	9343	13268	15418	8046	11957	13992	19518	18395	18745	11678	1150.53	3377.32	2213.41	3203.01	3748.31	2193.91	3077.59	3590.43	4393.39	5765.62	4162.77	3845.06
oar-miR-23b	2171	15160	7449	15150	13832	7849	10450	12629	11968	11058	13414	7148	533.378	2977.62	1764.71	3657.34	3362.73	2140.19	2689.7	3240.68	2693.93	3465.96	2978.9	2353.53
oar-miR-25	39112	12241	6595	11313	13864	11034	10002	8764	18115	11294	11581	13772	9609.15	2404.29	1562.39	2731.06	3370.51	3008.65	2574.39	2248.89	4077.58	3539.93	2571.84	4534.52
oar-miR-26a	240470	383408	244480	363677	372352	231204	318998	216863	411326	286044	443374	346856	59079.4	75306.2	57918.7	87794.8	90523.4	63042.6	82106.2	55648.3	92587.1	89656	98461.7	114205
oar-miR-26b	28052	40964	23833	36161	33675	22508	29266	17470	41132	42240	45227	34542	6891.9	8045.85	5646.17	8729.58	8186.81	6137.28	7532.71	4482.91	9258.57	13239.5	10043.7	11373.2
oar-miR-27a	7963	13290	12067	12185	13083	5932	14041	9888	14325	10794	11611	11864	1956.37	2610.32	2858.74	2941.57	3180.64	1617.48	3613.98	2537.32	3224.47	3383.21	2578.5	3906.3
oar-miR-299-3p	5	26	9	21	21	39	7	10	45	15	14	55	1.22841	5.10673	2.13215	5.06958	5.10536	10.6342	1.80171	2.56606	10.1292	4.70151	3.10903	18.1091
oar-miR-299-5p	9	41	20	52	55	73	18	22	103	31	38	104	2.21115	8.05292	4.73811	12.5533	13.3712	19.905	4.63298	5.64533	23.1847	9.71646	8.4388	34.2427
oar-miR-29a	41803	20862	17068	26689	27647	20084	18943	17434	40824	25999	22510	42153	10270.3	4097.56	4043.5	6442.96	6721.33	5476.32	4875.7	4473.67	9189.24	8148.98	4998.88	13879.2
oar-miR-29b	4777	1929	2822	5523	4632	6661	3413	1923	6486	5531	2315	3535	1173.63	378.88	668.547	1333.3	1126.1	1816.26	878.464	493.453	1459.96	1733.61	514.101	1163.92
oar-miR-30a-3p	423	1537	1111	968	929	595	1148	1145	759	550	1130	731	103.924	301.886	263.202	233.684	225.851	162.239	295.481	293.814	170.846	172.389	250.943	240.687
oar-miR-30a-5p	26695	56225	46562	113906	101348	95978	63132	63357	91306	101601	32593	52699	6558.51	11043.3	11030.8	27497.9	24638.9	26170.4	16249.4	16257.8	20552.4	31845.2	7238.05	17351.5
oar-miR-30b	8691	12665	9333	13753	20440	10217	12067	11859	18756	28346	15439	24250	2135.23	2487.57	2211.04	3320.1	4969.22	2785.88	3105.9	3043.09	4221.87	8884.61	3428.6	7984.47
oar-miR-30c	11542	20562	10261	14278	19462	9742	11204	11664	22590	19387	18106	16682	2835.67	4038.64	2430.89	3446.83	4731.45	2656.36	2883.77	2993.05	5084.88	6076.55	4020.87	5492.66
oar-miR-30d	53312	105982	80576	92447	95019	97148	71343	92404	153104	103070	95907	86584	13097.8	20816.2	19088.9	22317.5	23100.3	26489.4	18362.8	23711.4	34462.8	32305.7	21298.4	28508.4
oar-miR-323a-3p	7	112	34	37	58	532	50	60	636	145	502	757	1.71978	21.9982	8.05479	8.93213	14.1005	145.061	12.8694	15.3964	143.16	45.448	111.481	249.247
oar-miR-323a-5p	0	1	0	0	0	0	1	0	9	1	0	2	0	0.196413	0	0	0	0	0.257388	0	2.02585	0.313434	0	0.658513
oar-miR-323b	0	13	0	0	0	2	0	1	3	0	3	3	0	2.55336	0	0	0	0.545342	0	0.256606	0.675282	0	0.666221	0.98777
oar-miR-323c	9	75	22	22	45	76	29	44	75	32	99	114	2.21115	14.731	5.21192	5.31099	10.9401	20.723	7.46424	11.2907	16.8821	10.0299	21.9853	37.5353
oar-miR-329a-3p	3	12	10	8	14	44	8	5	33	21	22	32	0.737049	2.35695	2.36906	1.93127	3.40357	11.9975	2.0591	1.28303	7.42811	6.58212	4.88562	10.5362
oar-miR-329b-3p	55	366	116	143	267	487	110	115	697	331	560	889	13.5126	71.887	27.481	34.5215	64.911	132.791	28.3127	29.5097	156.891	103.747	124.361	292.709
oar-miR-329b-5p	0	2	2	1	2	9	0	1	13	1	5	4	0	0.392825	0.473811	0.241409	0.486225	2.45404	0	0.256606	2.92622	0.313434	1.11037	1.31703
oar-miR-362	400	499	245	672	519	341	475	356	672	419	420	418	98.2732	98.0099	58.0419	162.227	126.175	92.9808	122.259	91.3517	151.263	131.329	93.271	137.629
oar-miR-369-3p	242	1688	532	1107	1754	2354	598	668	2975	1862	2211	3272	59.4553	331.545	126.034	267.24	426.419	641.867	153.918	171.413	669.655	583.615	491.005	1077.33
oar-miR-369-5p	21	268	123	136	158	355	74	72	384	115	188	218	5.15934	52.6386	29.1394	32.8316	38.4117	96.7982	19.0467	18.4756	86.4361	36.0449	41.7499	71.778
oar-miR-370-3p	236	2002	778	626	640	1623	876	751	2146	341	2300	2474	57.9812	393.218	184.312	151.122	155.592	442.545	225.472	192.711	483.052	106.881	510.77	814.581
oar-miR-370-5p	2	20	9	4	23	24	5	8	37	8	19	38	0.491366	3.92825	2.13215	0.965635	5.59158	6.5441	1.28694	2.05285	8.32848	2.50747	4.2194	12.5118
oar-miR-374a	7866	3783	3466	7876	8745	7847	3635	3014	10128	14516	5097	6783	1932.54	743.029	821.115	1901.34	2126.02	2139.65	935.604	773.41	2279.75	4549.81	1131.91	2233.35
oar-miR-374b	8612	6351	4258	15395	21437	16117	5393	5685	22766	30510	10748	14469	2115.82	1247.42	1008.74	3716.49	5211.6	4394.64	1388.09	1458.8	5124.49	9562.88	2386.85	4764.02
oar-miR-376a-3p	2	10	2	12	20	58	15	8	62	17	17	29	0.491366	1.96413	0.473811	2.89691	4.86225	15.8149	3.86082	2.05285	13.9558	5.32838	3.77525	9.54844
oar-miR-376a-5p	4	27	7	12	23	76	5	7	60	24	15	38	0.982732	5.30314	1.65834	2.89691	5.59158	20.723	1.28694	1.79624	13.5056	7.52242	3.33111	12.5118
oar-miR-376b-3p	18	56	59	169	201	410	68	49	295	196	60	151	4.42229	10.9991	13.9774	40.7981	48.8656	111.795	17.5024	12.5737	66.4028	61.4331	13.3244	49.7178
oar-miR-376c-3p	38	174	110	332	380	421	144	94	519	394	201	319	9.33595	34.1758	26.0596	80.1477	92.3827	114.794	37.0638	24.121	116.824	123.493	44.6368	105.033
oar-miR-376c-5p	8	72	109	86	84	255	83	49	139	72	69	57	1.96546	14.1417	25.8227	20.7612	20.4214	69.5311	21.3632	12.5737	31.2881	22.5673	15.3231	18.7676
oar-miR-376d	12	51	25	66	191	178	63	41	140	103	93	123	2.9482	10.017	5.92264	15.933	46.4345	48.5354	16.2154	10.5208	31.5132	32.2837	20.6529	40.4986
oar-miR-376e-3p	42	336	168	350	749	871	271	162	598	526	361	399	10.3187	65.9947	39.8001	84.4931	182.091	237.496	69.7521	41.5702	134.606	164.866	80.1686	131.373
oar-miR-376e-5p	5	35	31	53	53	109	31	22	90	73	44	87	1.22841	6.87444	7.34407	12.7947	12.885	29.7211	7.97902	5.64533	20.2585	22.8807	9.77124	28.6453
oar-miR-377-3p	4	0	7	22	1	24	3	3	28	21	21	40	0.982732	0	1.65834	5.31099	0.243112	6.5441	0.772163	0.769818	6.30264	6.58212	4.66355	13.1703
oar-miR-377-5p	2	4	3	4	3	5	2	6	10	10	7	12	0.491366	0.785651	0.710717	0.965635	0.729337	1.36335	0.514775	1.53964	2.25094	3.13434	1.55452	3.95108
oar-miR-379-3p	36	526	176	304	501	830	137	220	1065	364	550	741	8.84459	103.313	41.6954	73.3883	121.799	226.317	35.2621	56.4533	239.725	114.09	122.141	243.979
oar-miR-379-5p	3092	40348	20467	17843	23185	74637	16805	20010	46732	21772	31748	31419	759.652	7924.86	4848.75	4307.46	5636.56	20351.3	4325.4	5134.68	10519.1	6824.09	7050.4	10344.9
oar-miR-380-3p	77	954	402	467	742	2006	464	477	1802	871	1124	1726	18.9176	187.378	95.236	112.738	180.389	546.978	119.428	122.401	405.62	273.001	249.611	568.297
oar-miR-380-5p	2	13	1	8	8	36	6	14	42	13	11	29	0.491366	2.55336	0.236906	1.93127	1.9449	9.81615	1.54433	3.59248	9.45395	4.07465	2.44281	9.54844
oar-miR-381-3p	121	1562	1747	1215	1179	1598	2294	1923	1729	582	1217	1314	29.7276	306.797	413.874	293.312	286.629	435.728	590.447	493.453	389.188	182.419	270.264	432.643
oar-miR-381-5p	0	0	0	2	1	0	0	1	0	0	0	2	0	0	0	0.482818	0.243112	0	0	0.256606	0	0	0	0.658513
oar-miR-382-3p	144	1097	311	527	812	2474	428	484	1777	833	1171	1489	35.3783	215.465	73.6776	127.222	197.407	674.588	110.162	124.197	399.992	261.091	260.048	490.263
oar-miR-382-5p	103	607	176	253	375	698	207	261	975	326	655	785	25.3053	119.222	41.6954	61.0764	91.1671	190.324	53.2793	66.9741	219.467	102.18	145.458	258.467
oar-miR-3955-3p	0	15	8	8	11	66	2	4	67	17	14	26	0	2.94619	1.89524	1.93127	2.67424	17.9963	0.514775	1.02642	15.0813	5.32838	3.10903	8.56067
oar-miR-3955-5p	12	102	58	63	68	446	60	81	404	154	160	248	2.9482	20.0341	13.7405	15.2088	16.5316	121.611	15.4433	20.7851	90.938	48.2689	35.5318	81.6557
oar-miR-3956-3p	0	3	0	2	2	1	2	0	1	0	1	0	0	0.589238	0	0.482818	0.486225	0.272671	0.514775	0	0.225094	0	0.222074	0
oar-miR-3956-5p	2	65	22	8	37	13	31	19	16	5	19	19	0.491366	12.7668	5.21192	1.93127	8.99516	3.54472	7.97902	4.87551	3.60151	1.56717	4.2194	6.25588
oar-miR-3957-3p	1	14	6	11	11	25	10	11	37	8	19	30	0.245683	2.74978	1.42143	2.6555	2.67424	6.81677	2.57388	2.82267	8.32848	2.50747	4.2194	9.8777
oar-miR-3957-5p	9	18	10	6	9	47	21	4	50	13	33	35	2.21115	3.53543	2.36906	1.44845	2.18801	12.8155	5.40514	1.02642	11.2547	4.07465	7.32843	11.524
oar-miR-3958-3p	205	3359	1448	1138	1578	2486	1068	1600	4509	1283	4661	4719	50.365	659.75	343.039	274.723	383.631	677.86	274.89	410.569	1014.95	402.136	1035.09	1553.76
oar-miR-3958-5p	0	3	2	0	3	3	1	1	5	1	3	0	0	0.589238	0.473811	0	0.729337	0.818013	0.257388	0.256606	1.12547	0.313434	0.666221	0
oar-miR-3959-3p	74	507	305	424	443	1935	496	230	1475	578	559	1051	18.1805	99.5812	72.2562	102.357	107.699	527.618	127.664	59.0194	332.014	181.165	124.139	346.049
oar-miR-3959-5p	308	3840	1996	2012	2613	3222	2053	1819	4305	1718	5504	4612	75.6703	754.225	472.863	485.715	635.253	878.546	528.417	466.766	969.03	538.48	1222.29	1518.53
oar-miR-409-3p	494	4381	1577	1828	2802	5314	1439	1627	5222	1814	3817	4605	121.367	860.484	373.6	441.295	681.201	1448.97	370.381	417.498	1175.44	568.57	847.655	1516.23
oar-miR-409-5p	211	1163	288	468	818	1172	352	450	1597	560	1209	1598	51.8391	228.428	68.2288	112.979	198.866	319.57	90.6005	115.473	359.475	175.523	268.487	526.152
oar-miR-410-3p	31	160	67	70	129	273	58	73	465	145	349	758	7.61617	31.426	15.8727	16.8986	31.3615	74.4392	14.9285	18.7322	104.669	45.448	77.5037	249.577
oar-miR-410-5p	0	2	1	1	3	2	0	0	1	0	1	5	0	0.392825	0.236906	0.241409	0.729337	0.545342	0	0	0.225094	0	0.222074	1.64628
oar-miR-411a-3p	42	599	166	284	521	1052	156	215	1474	427	638	1018	10.3187	117.651	39.3263	68.5601	126.662	286.85	40.1525	55.1703	331.789	133.836	141.683	335.183
oar-miR-411a-5p	1379	16682	8661	11459	14621	30370	7157	8963	31717	12605	14458	18818	338.797	3276.56	2051.84	2766.3	3554.55	8281.02	1842.12	2299.96	7139.31	3950.84	3210.74	6195.95
oar-miR-411b-3p	1	2	0	1	3	10	1	0	13	4	0	11	0.245683	0.392825	0	0.241409	0.729337	2.72671	0.257388	0	2.92622	1.25374	0	3.62182
oar-miR-411b-5p	47	189	117	313	380	1573	156	167	1424	469	308	980	11.5471	37.122	27.7179	75.561	92.3827	428.911	40.1525	42.8532	320.534	147.001	68.3987	322.672
oar-miR-412-3p	25	364	181	163	276	491	148	139	370	185	326	309	6.14207	71.4942	42.8799	39.3496	67.099	133.881	38.0934	35.6682	83.2848	57.9854	72.396	101.74
oar-miR-412-5p	0	3	0	0	2	2	1	1	1	1	1	0	0	0.589238	0	0	0.486225	0.545342	0.257388	0.256606	0.225094	0.313434	0.222074	0
oar-miR-431	9	21	3	16	9	63	2	5	44	14	11	35	2.21115	4.12467	0.710717	3.86254	2.18801	17.1783	0.514775	1.28303	9.90414	4.38808	2.44281	11.524
oar-miR-432	109	654	242	311	450	1285	289	334	1234	472	948	966	26.7794	128.454	57.3311	75.0781	109.401	350.382	74.3851	85.7064	277.766	147.941	210.526	318.062
oar-miR-433-3p	30	153	47	41	81	213	43	59	342	80	277	370	7.37049	30.0511	11.1346	9.89776	19.6921	58.0789	11.0677	15.1398	76.9822	25.0747	61.5144	121.825
oar-miR-433-5p	0	1	0	0	0	5	0	0	1	0	2	4	0	0.196413	0	0	0	1.36335	0	0	0.225094	0	0.444147	1.31703
oar-miR-485-3p	17	173	70	103	116	235	88	75	217	110	183	312	4.17661	33.9794	16.5834	24.8651	28.201	64.0777	22.6501	19.2454	48.8454	34.4778	40.6395	102.728
oar-miR-485-5p	22	201	47	62	62	238	90	88	239	46	143	225	5.40502	39.4789	11.1346	14.9673	15.073	64.8957	23.1649	22.5813	53.7975	14.418	31.7565	74.0828
oar-miR-487a-3p	8	23	10	20	21	100	8	13	83	39	43	51	1.96546	4.51749	2.36906	4.82818	5.10536	27.2671	2.0591	3.33588	18.6828	12.2239	9.54917	16.7921
oar-miR-487a-5p	0	4	3	3	3	2	2	2	9	3	4	5	0	0.785651	0.710717	0.724226	0.729337	0.545342	0.514775	0.513212	2.02585	0.940303	0.888295	1.64628
oar-miR-487b-3p	42	500	180	249	464	995	230	196	990	483	648	820	10.3187	98.2063	42.643	60.1108	112.804	271.308	59.1992	50.2948	222.843	151.389	143.904	269.99
oar-miR-487b-5p	0	8	3	6	7	15	2	1	23	8	19	36	0	1.5713	0.710717	1.44845	1.70179	4.09006	0.514775	0.256606	5.17716	2.50747	4.2194	11.8532
oar-miR-493-3p	423	4253	1334	1131	1410	2868	1744	975	2371	643	1922	2009	103.924	835.343	316.032	273.033	342.788	782.02	448.884	250.191	533.698	201.538	426.826	661.477
oar-miR-493-5p	307	2388	568	1085	1847	3021	939	751	2148	1142	2244	2342	75.4247	469.033	134.562	261.929	449.028	823.739	241.687	192.711	483.502	357.942	498.333	771.119
oar-miR-494-3p	478	4018	1276	1502	2584	2528	1483	1408	4386	1901	4102	5590	117.436	789.186	302.291	362.596	628.202	689.312	381.706	361.301	987.263	595.839	910.946	1840.54
oar-miR-494-5p	0	0	1	2	4	4	2	5	7	2	3	9	0	0	0.236906	0.482818	0.972449	1.09068	0.514775	1.28303	1.57566	0.626869	0.666221	2.96331
oar-miR-495-3p	179	2570	1071	1299	1781	5097	1121	743	4937	1488	3502	3323	43.9772	504.781	253.726	313.59	432.983	1389.8	288.532	190.658	1111.29	466.39	777.702	1094.12
oar-miR-495-5p	0	11	2	8	13	19	8	4	22	12	10	34	0	2.16054	0.473811	1.93127	3.16046	5.18075	2.0591	1.02642	4.95207	3.76121	2.22074	11.1947
oar-miR-496-3p	0	3	1	1	2	4	0	0	8	0	6	4	0	0.589238	0.236906	0.241409	0.486225	1.09068	0	0	1.80075	0	1.33244	1.31703
oar-miR-496-5p	0	5	5	9	4	27	5	0	14	4	4	9	0	0.982063	1.18453	2.17268	0.972449	7.36212	1.28694	0	3.15132	1.25374	0.888295	2.96331
oar-miR-539-3p	57	154	84	191	288	511	116	89	713	298	193	592	14.0039	30.2476	19.9001	46.1091	70.0163	139.335	29.857	22.8379	160.492	93.4034	42.8602	194.92
oar-miR-539-5p	0	2	1	2	5	5	3	1	4	2	1	5	0	0.392825	0.236906	0.482818	1.21556	1.36335	0.772163	0.256606	0.900376	0.626869	0.222074	1.64628
oar-miR-541-3p	2	3	1	0	0	1	2	3	5	2	7	4	0.491366	0.589238	0.236906	0	0	0.272671	0.514775	0.769818	1.12547	0.626869	1.55452	1.31703
oar-miR-541-5p	36	26	9	13	17	24	20	13	59	13	46	93	8.84459	5.10673	2.13215	3.13831	4.13291	6.5441	5.14775	3.33588	13.2806	4.07465	10.2154	30.6209
oar-miR-543-3p	62	973	243	296	596	643	296	201	1131	360	1295	1632	15.2323	191.11	57.568	71.457	144.895	175.327	76.1868	51.5778	254.581	112.836	287.585	537.347
oar-miR-543-5p	1	32	2	5	3	19	2	6	14	1	3	6	0.245683	6.28521	0.473811	1.20704	0.729337	5.18075	0.514775	1.53964	3.15132	0.313434	0.666221	1.97554
oar-miR-544-3p	0	4	0	6	5	31	2	2	26	12	8	12	0	0.785651	0	1.44845	1.21556	8.4528	0.514775	0.513212	5.85245	3.76121	1.77659	3.95108
oar-miR-544-5p	9	57	37	68	94	448	21	32	347	207	102	368	2.21115	11.1955	8.7655	16.4158	22.8526	122.157	5.40514	8.21139	78.1077	64.8809	22.6515	121.166
oar-miR-654-3p	0	0	0	3	0	2	0	2	2	2	0	1	0	0	0	0.724226	0	0.545342	0	0.513212	0.450188	0.626869	0	0.329257
oar-miR-655-3p	43	399	189	333	423	911	193	191	849	502	483	725	10.5644	78.3687	44.7751	80.3891	102.837	248.403	49.6758	49.0117	191.105	157.344	107.262	238.711
oar-miR-655-5p	0	1	0	0	1	1	0	3	2	1	0	0	0	0.196413	0	0	0.243112	0.272671	0	0.769818	0.450188	0.313434	0	0
oar-miR-665-3p	8	27	8	12	16	35	29	8	35	7	18	51	1.96546	5.30314	1.89524	2.89691	3.8898	9.54348	7.46424	2.05285	7.87829	2.19404	3.99733	16.7921
oar-miR-665-5p	0	3	0	0	0	0	1	1	0	2	0	4	0	0.589238	0	0	0	0	0.257388	0.256606	0	0.626869	0	1.31703
oar-miR-668-3p	0	15	4	13	15	21	6	3	17	11	12	29	0	2.94619	0.947622	3.13831	3.64668	5.72609	1.54433	0.769818	3.8266	3.44778	2.66488	9.54844
oar-miR-668-5p	0	0	0	0	0	0	0	0	1	0	1	0	0	0	0	0	0	0	0	0	0.225094	0	0.222074	0
oar-miR-758-3p	44	199	46	124	186	777	33	109	685	326	274	689	10.81	39.0861	10.8977	29.9347	45.2189	211.865	8.4938	27.97	154.189	102.18	60.8482	226.858
oar-miR-758-5p	0	0	0	1	0	0	0	0	0	0	0	0	0	0	0	0.241409	0	0	0	0	0	0	0	0
oar-miR-99a	36831	449385	288574	383671	341979	255276	251483	142757	279063	193648	323658	131499	9048.75	88264.9	68364.8	92621.6	83139.3	69606.4	64728.6	36632.3	62815.4	60695.9	71875.9	43296.9
Supplementary table 1 readcount and TPM of each miRNA detected in the 12 samples
