# Supplementary material for: miRNA-mRNA analysis of sheep adrenal glands reveals the network regulating reproduction
Source: BMC Genom Data. 2022 Jun 17;23:44. doi: 10.1186/s12863-022-01060-y (PMC9205095; doi:10.1186/s12863-022-01060-y)
Supplement: Supplementary file 4 — Additional file 4: Supplementary Table 2. RQ data of miR-376c-5p [file 12863_2022_1060_MOESM4_ESM.xlsx]

## Sheet: miR-136
	target		household					target mean	household mean	deltaCT1		deltadeltaCT	2-deltadeltaCT	MEAN	SEM	P value
	136-1	25.78	D7	U6-1	8.65		WL1	26.0467	8.83	17.2167		-0.18	1.13288	0.899715	0.00675592	0.0420489
	136-1	26.21	D8	U6-1	9.21		WL2	26.4233	8.885	17.5383		0.141667	0.906471
	136-1	26.15	D9	U6-1	8.63		WL3	25.6667	8.10667	17.56		0.163333	0.89296
	136-2	26.42	H1	U6-2			ML1	25.75	8.55667	17.1933		-0.203333	1.15136	1.09212	0.0592399
	136-2	26.14	H2	U6-2	8.64		ML2	26.3133	8.87	17.4433		-0.0466667	1.03288
	136-2	26.71	H3	U6-2	9.13		ML3	26.7433	8.33	18.4133		0.923333	0.527289
	136-3	25.51	D1	U6-3	8.12
	136-3	25.7	D2	U6-3	8.21
	136-3	25.79	D3	U6-3	7.99
	136-mix	26.9	H10	U6-mix	9.27
	136-mix	26.84	H11	U6-mix	9.33			target mix mean	household mix mean	deltaCT2
	136-mix	25.87	H12	U6-mix	8.82			26.5367	9.14	17.3967
	136-4	25.68	D4	U6-4	8.59			26.13	8.64	17.49
	136-4	25.86	D5	U6-4	8.22
	136-4	25.71	D6	U6-4	8.86
	136-5	26.2	H4	U6-5	9.02
	136-5	26.44	H5	U6-5	8.69
	136-5	26.3	H6	U6-5	8.9
	136-6	26.91	D4	U6-6	8.42
	136-6	26.63	D5	U6-6	8.91
	136-6	26.69	D6	U6-6	7.66
	136-mix	26.2	H4	U6-mix	8.51
	136-mix	26.12	H5	U6-mix	8.72
	136-mix	26.07	H6	U6-mix	8.69
	Supplementary table 2 RQ data of miR-136

## Sheet: miR-376c-5p
	target		household
	376c-1	27.06	U6-1	9.9			WL1	WL2	WL3	ML1	ML2	ML3
	376c-1	27.47	U6-1	9.76		target mean	27.47	27.79	27.65	26.865	26.9833	27.6167
	376c-1	27.88	U6-1	9.02		household mean	9.56	9.44667	8.79333	8.98667	9.44	8.33
	376c-2	27.59	U6-2	9.84		target mix mean	27.14
	376c-2	27.79	U6-2	9.02		household mix mean	8.94
	376c-2	27.47	U6-2	9.48		deltaCT1	17.91	18.3433	18.8567	17.8783	17.5433	19.2867
	376c-3	27.53	U6-3	8.69		deltaCT2	18.2
	376c-3	27.6	U6-3	9.14		deltadeltaCT	-0.29	0.143333	0.656667	-0.321667	-0.656667	1.08667
	376c-3	27.82	U6-3	8.55		2-deltadeltaCT	1.22264	0.905425	0.634342	1.24977	1.57644	0.470848
	376c-4	26.3	U6-4	9.05		MEAN	0.769884			1.4131
	376c-4	27.43	U6-4	8.47		SEM	0.135541			0.163331
	376c-4		U6-4	9.44		P value	0.0469062
	376c-5	27.33	U6-5	9.48
	376c-5	26.92	U6-5	9.49
	376c-5	26.7	U6-5	9.35
	376c-6	28.51	U6-6	8.42
	376c-6	26.32	U6-6	8.91
	376c-6	28.02	U6-6	7.66
	376c-mix	27.14	U6-mix	8.96
			U6-mix	8.9
			U6-mix	8.96
	Supplementary table 2 RQ data of miR-376c-5p
